# Supplementary material for: Mitochondrial Contact Site and Cristae Organization System and F1FO-ATP Synthase Crosstalk Is a Fundamental Property of Mitochondrial Cristae
Source: mSphere. 2021 Jun 16;6(3):e00327-21. doi: 10.1128/mSphere.00327-21 (PMC8265648; doi:10.1128/mSphere.00327-21)
Supplement: DATA SET S1 [file msphere.00327-21-sd001.xlsx]

## Sheet: Data Set S1
Protein name	Protein ID	Present in ATOM40 depletome?	Criteria approved?	Student's T-test Difference c_v	c_v fold change	-Log Student's T-test p-value c_v	Mean c	% of valid values c	Number of valid values c	Mean v	Mediane v	% of valid values c	Number of valid values v	Peptides	Razor + unique peptides	Unique peptides	Sequence coverage [%]	Unique + razor sequence coverage [%]	Unique sequence coverage [%]	Molecular weight [kDa]	Q-value	Score	Intensity	MS/MS count	Intensity c1g	Intensity c2g	Intensity c3g	Intensity v1g	Intensity v2g	Intensity v3g
ATP β	Tb927.3.1380	Yes	Yes	NaN	NaN	0	NaN	0	0	29.4627	29.4288	100	3	27	27	27	70.5	70.5	70.5	55.775	0	323.31	2241000000	103	NaN	NaN	NaN	29.2383	29.4288	29.721
β tubulin	Tb927.1.2390	No	No	-9.15433756510417	-569.81	3.57755	20.2027	66.6667	2	29.357	29.325	100	3	23	23	23	71.9	71.9	71.9	49.704	0	323.31	2073400000	80	20.7903	19.6151	NaN	29.2216	29.325	29.5245
pyruvate dehydrogenase E1 beta subunit, putative	Tb927.3.1790	Yes	No	-9.37126223246257	-662.264	3.53473	19.9749	100	3	29.3462	29.4478	100	3	16	16	16	51.4	51.4	51.4	37.566	0	323.31	2065700000	67	21.1957	18.5166	20.2125	29.1033	29.4478	29.4874
⍺ tubulin	Tb927.1.2400	No	No	-8.16378084818522	-286.776	4.04648	21.0462	100	3	29.21	29.1095	100	3	19	19	19	54.8	54.8	54.8	49.787	0	323.31	1884900000	75	21.9645	20.9095	20.2646	29.1095	29.0605	29.46
dihydrolipoamide acetyltransferase E2 subunit, putative	Tb927.10.7570	No	No	-10.0621738433838	-1069.09	3.61873	18.4667	66.6667	2	28.5289	28.5372	100	3	17	17	17	59.6	59.6	59.6	48.107	0	323.31	1179600000	55	19.039	17.8945	NaN	28.2233	28.8262	28.5372
ATP ⍺	Tb927.7.7430	Yes	Yes	-8.97355524698893	-502.7	0	NaN	33.3333	1	28.4495	28.6049	100	3	16	16	16	28.3	28.3	28.3	63.502	0	323.31	1128600000	54	19.4759	NaN	NaN	27.9862	28.6049	28.7573
ATP p18	Tb927.5.1710	Yes	Yes	NaN	NaN	0	NaN	0	0	27.6387	27.6875	100	3	8	8	8	36.2	36.2	36.2	21.226	0	323.31	630770000	41	NaN	NaN	NaN	27.4209	27.8077	27.6875
Pyruvate dehydrogenase E1	Tb927.10.12700	Yes	Yes	-10.2212142944336	-1193.69	0	NaN	33.3333	1	27.5083	27.5148	100	3	23	23	23	72.8	72.8	72.8	42.511	0	323.31	592080000	63	17.2871	NaN	NaN	27.049	27.9611	27.5148
Phosphoenolpyruvate carboxykinase [ATP], glycosomal	Tb927.2.4210	No	No	NaN	NaN	0	NaN	0	0	27.3825	27.2842	100	3	22	22	22	56.4	56.4	56.4	58.564	0	323.31	535100000	67	NaN	NaN	NaN	27.0999	27.2842	27.7633
heat shock 70 kDa protein, mitochondrial precursor, putative	Tb927.6.3800	Yes	No	-8.89894453684489	-477.364	3.2974	18.4596	66.6667	2	27.3585	27.3197	100	3	23	23	23	43.7	43.7	43.7	71.474	0	323.31	532210000	57	19.058	17.8612	NaN	26.9554	27.8006	27.3197
ATPTb3	Tb927.11.6250	Yes	Yes	NaN	NaN	0	NaN	0	0	27.2506	27.3881	100	3	7	7	7	39	39	39	27.599	0	323.31	486720000	31	NaN	NaN	NaN	26.8824	27.3881	27.4812
ATPTb2	Tb927.5.2930	Yes	Yes	NaN	NaN	0	NaN	0	0	27.1035	26.9809	100	3	25	25	25	57	57	57	43.308	0	323.31	436720000	50	NaN	NaN	NaN	26.9502	27.3796	26.9809
OSCP	Tb927.10.8030	Yes	Yes	NaN	NaN	0	NaN	0	0	27.0299	26.9224	100	3	15	15	15	51.8	51.8	51.8	28.834	0	222.18	416360000	35	NaN	NaN	NaN	26.8215	26.9224	27.3458
Mic10-2	Tb927.11.2190	Yes	Yes	-10.2477601369222	-1215.86	0	NaN	33.3333	1	26.9906	27.1291	100	3	8	8	8	79.8	79.8	79.8	11.175	0	144.28	412710000	34	NaN	16.7428	NaN	27.1291	26.4866	27.3561
kinetoplastid membrane protein 11-1	Tb927.9.13920	No	No	-9.79424444834391	-887.894	3.0653	17.0283	66.6667	2	26.8226	26.7657	100	3	6	6	6	56.5	56.5	56.5	11.076	0	323.31	371100000	25	17.8547	NaN	16.2019	26.3524	27.3495	26.7657
peroxidoxin	Tb927.8.1990	Yes	Yes	-8.72759437561035	-423.904	0	NaN	33.3333	1	26.7963	26.7793	100	3	10	10	10	46	46	46	25.631	0	173.41	351680000	25	18.0687	NaN	NaN	26.6278	26.9817	26.7793
chaperonin HSP60, mitochondrial precursor	Tb927.10.6510	No	No	NaN	NaN	0	NaN	0	0	26.6116	26.6742	100	3	17	17	17	39.9	39.9	39.9	59.503	0	206.4	308680000	41	NaN	NaN	NaN	26.4418	26.7187	26.6742
glycosomal malate dehydrogenase	Tb927.10.15410	No	No	-7.48940912882487	-179.695	3.18338	19.0242	100	3	26.5136	26.5546	100	3	11	11	11	49.5	49.5	49.5	33.71	0	158.1	291380000	25	20.1041	19.4354	17.533	26.6968	26.2893	26.5546
2-oxoglutarate dehydrogenase E1	Tb927.11.9980	Yes	Yes	-5.94785626729329	-61.7281	0	NaN	33.3333	1	26.3171	26.2255	100	3	23	23	23	31.9	31.9	31.9	112.95	0	283.15	254730000	48	20.3692	NaN	NaN	26.127	26.2255	26.5988
Centrosomal protein of 164 kDa, putative	Tb927.5.2440	No	No	NaN	NaN	0	NaN	0	0	26.1795	26.1918	100	3	1	1	1	0.6	0.6	0.6	130.96	0	10.796	228450000	3	NaN	NaN	NaN	26.1918	26.0618	26.2848
Microtubule-associated repetitive protein	Tb927.10.10360	No	No	-5.51159159342448	-45.6199	2.44053	20.5743	100	3	26.0859	25.6741	100	3	7	7	7	63.8	63.8	63.8	483.8	0	62.643	313590000	13	20.8319	20.0658	20.8252	24.8364	27.7471	25.6741
2-oxoglutarate dehydrogenase E1	Tb927.11.1450	Yes	Yes	NaN	NaN	0	NaN	0	0	26.0589	26.1797	100	3	23	23	23	31.1	31.1	31.1	113.38	0	282.8	211430000	49	NaN	NaN	NaN	26.2028	25.7942	26.1797
elongation factor 1-alpha	Tb927.10.2110	No	No	NaN	NaN	0	NaN	0	0	26.0465	25.9437	100	3	8	8	8	30.1	30.1	30.1	49.105	0	129.19	209600000	30	NaN	NaN	NaN	25.9437	26.2998	25.8961
ATPTb11	Tb927.3.2180	Yes	Yes	NaN	NaN	0	NaN	0	0	26.0257	25.8706	100	3	2	2	2	21.2	21.2	21.2	17.908	0	36.275	207680000	12	NaN	NaN	NaN	25.8543	25.8706	26.3522
glyceraldehyde 3-phosphate dehydrogenase, glycosomal	Tb927.6.4300	No	No	-5.75838851928711	-54.1312	3.19763	20.2436	100	3	26.0019	26.0529	100	3	13	13	13	45.7	45.7	45.7	39.047	0	170.91	206970000	33	21.4067	19.5378	19.7862	25.8118	26.1412	26.0529
ATP δ	Tb927.6.4990	Yes	Yes	NaN	NaN	0	NaN	0	0	25.9686	25.9563	100	3	6	6	6	28	28	28	20.147	0	323.31	198500000	22	NaN	NaN	NaN	25.7577	25.9563	26.192
fructose-bisphosphate aldolase, glycosomal	Tb927.10.5620	No	No	NaN	NaN	0	NaN	0	0	25.9447	26.0701	100	3	14	14	14	39.2	39.2	39.2	41.071	0	287.42	202630000	31	NaN	NaN	NaN	25.3502	26.0701	26.4138
Mic10-1	Tb927.10.1580	Yes	Yes	-8.27061112721761	-308.818	2.85974	17.5791	66.6667	2	25.8497	25.4313	100	3	9	9	9	74.6	74.6	74.6	12.232	0	142.3	205700000	25	17.1345	NaN	18.0237	25.2919	26.826	25.4313
ATPTb1	Tb927.10.520	Yes	Yes	-7.48701922098796	-179.398	0	NaN	33.3333	1	25.8106	25.8572	100	3	8	8	8	28	28	28	46.781	0	80.936	177210000	29	NaN	NaN	18.3236	25.6869	25.8876	25.8572
Mic60	Tb927.9.10160	Yes	Yes	NaN	NaN	0	NaN	0	0	25.7479	25.6824	100	3	7	7	7	31.1	31.1	31.1	25.412	0	67.998	179090000	17	NaN	NaN	NaN	25.1854	25.6824	26.3759
Flabarin, putative	Tb927.11.2410	No	No	NaN	NaN	0	NaN	0	0	25.7384	25.8165	100	3	5	5	5	34.7	34.7	34.7	24.58	0	125.94	168580000	19	NaN	NaN	NaN	25.5582	25.8405	25.8165
Pyruvate dehydrogenase complex E3	Tb927.10.2350	Yes	Yes	NaN	NaN	0	NaN	0	0	25.7359	25.815	100	3	7	7	7	40.4	40.4	40.4	27.335	0	323.31	171920000	22	NaN	NaN	NaN	25.299	26.0936	25.815
ATP γ	Tb927.10.180	Yes	Yes	NaN	NaN	0	NaN	0	0	25.6857	25.7331	100	3	5	5	5	21	21	21	34.37	0	323.31	162880000	16	NaN	NaN	NaN	25.472	25.8519	25.7331
ATP subunit-8	Tb927.4.3450	Yes	Yes	NaN	NaN	0	NaN	0	0	25.6167	25.6521	100	3	3	3	3	30.7	30.7	30.7	13.735	0	65.419	154650000	12	NaN	NaN	NaN	25.6521	25.4923	25.7056
Mic16	Tb927.11.6470	Yes	Yes	NaN	NaN	0	NaN	0	0	25.5504	25.5711	100	3	6	6	6	49.7	49.7	49.7	15.746	0	71.036	150230000	12	NaN	NaN	NaN	25.5711	25.1948	25.8853
ATPTb4	Tb927.10.9830	Yes	Yes	NaN	NaN	0	NaN	0	0	25.4838	25.551	100	3	6	6	6	46.5	46.5	46.5	17.194	0	128.96	148190000	18	NaN	NaN	NaN	24.8767	26.0238	25.551
3-hydroxy-3-methylglutaryl-CoA synthase	Tb927.8.6110	Yes	Yes	NaN	NaN	0	NaN	0	0	25.4062	25.3897	100	3	10	10	10	30.7	30.7	30.7	54.669	0	323.31	137580000	28	NaN	NaN	NaN	24.9748	25.854	25.3897
nucleolar protein	Tb927.9.2470	No	No	NaN	NaN	0	NaN	0	0	25.4058	25.4422	100	3	13	13	13	27	27	27	86.202	0	323.31	133490000	30	NaN	NaN	NaN	25.3145	25.4606	25.4422
2-oxoglutarate dehydrogenase E2	Tb927.11.11680	Yes	Yes	NaN	NaN	0	NaN	0	0	25.402	25.4143	100	3	7	7	7	23.8	23.8	23.8	41.143	0	89.49	134740000	22	NaN	NaN	NaN	25.111	25.6808	25.4143
glycerol-3-phosphate dehydrogenase [NAD+], glycosomal	Tb927.8.3530	No	No	NaN	NaN	0	NaN	0	0	25.3885	25.4934	100	3	8	8	8	35.3	35.3	35.3	37.805	0	130.48	133510000	19	NaN	NaN	NaN	25.0599	25.6122	25.4934
zinc finger protein family member, putative	Tb927.9.9450	No	No	NaN	NaN	0	NaN	0	0	25.3852	25.3852	66.6667	2	1	1	1	2	2	2	114.75	1	-2	88730000	0	NaN	NaN	NaN	25.1583	NaN	25.612
glutamate dehydrogenase	Tb927.9.5900	Yes	Yes	NaN	NaN	0	NaN	0	0	25.3826	25.331	100	3	10	10	10	17.4	17.4	17.4	112.11	0	74.275	133290000	23	NaN	NaN	NaN	25.1022	25.331	25.7147
dihydrolipoyl dehydrogenase	Tb927.11.16730	No	No	NaN	NaN	0	NaN	0	0	25.2198	25.3047	100	3	12	12	12	42.3	42.3	42.3	50.433	0	314.13	117750000	32	NaN	NaN	NaN	25.025	25.3047	25.3297
Flagellar calcium-binding 44 kDa protein	Tb927.8.5460	No	No	-7.66552066802979	-203.026	2.70889	17.5173	66.6667	2	25.1828	25.2237	100	3	4	4	4	16.5	16.5	16.5	45.718	0	97.3	117820000	7	18.4266	NaN	16.608	25.2237	24.7501	25.5746
cytochrome oxidase subunit V	Tb927.9.3170	Yes	No	-8.13250573476155	-280.626	3.71198	17.0432	66.6667	2	25.1757	25.1811	100	3	4	4	4	25.5	25.5	25.5	22.229	0	53.891	116340000	9	17.3708	16.7156	NaN	25.1811	24.8133	25.5326
mitochondrial malate dehydrogenase	Tb927.10.2560	Yes	Yes	NaN	NaN	0	NaN	0	0	24.9595	24.9261	100	3	6	6	6	38.7	38.7	38.7	33.188	0	46.056	98925000	14	NaN	NaN	NaN	25.2317	24.7206	24.9261
cytoskeleton-associated protein CAP5.5, putative	Tb927.4.3950	No	No	NaN	NaN	0	NaN	0	0	24.9534	25.0297	100	3	9	9	9	19.2	19.2	19.2	94.653	0	89.365	97766000	18	NaN	NaN	NaN	24.7911	25.0393	25.0297
pyruvate phosphate dikinase	Tb927.11.6280	No	No	NaN	NaN	0	NaN	0	0	24.9142	24.9975	100	3	11	11	11	19.9	19.9	19.9	100.45	0	161.01	97681000	36	NaN	NaN	NaN	25.3027	24.4423	24.9975
cytoskeleton associated protein	Tb927.7.3550	Yes	Yes	NaN	NaN	0	NaN	0	0	24.8725	24.7446	100	3	7	7	7	7.1	7.1	7.1	138.16	0	96.845	94348000	13	NaN	NaN	NaN	24.7446	24.5758	25.2972
ATPTb8	Tb927.11.600	Yes	Yes	NaN	NaN	0	NaN	0	0	24.8605	24.9829	100	3	3	3	3	47.8	47.8	47.8	10.434	0	21.189	92282000	8	NaN	NaN	NaN	24.5718	25.0269	24.9829
ATPTb12	Tb927.5.3090	Yes	Yes	NaN	NaN	0	NaN	0	0	24.7889	24.7684	100	3	4	4	4	46.5	46.5	46.5	11.655	0	200.21	90612000	13	NaN	NaN	NaN	24.2917	25.3065	24.7684
cytochrome oxidase subunit IV	Tb927.1.4100	Yes	Yes	NaN	NaN	0	NaN	0	0	24.7573	24.78	100	3	5	5	5	18.4	18.4	18.4	40.534	0	87.82	85777000	14	NaN	NaN	NaN	24.78	24.5198	24.9722
cysteine peptidase, Clan CA, family C2, putative	Tb927.11.1100	No	No	NaN	NaN	0	NaN	0	0	24.705	24.7674	100	3	4	4	4	41.6	41.6	41.6	125.63	0	57.125	83204000	14	NaN	NaN	NaN	24.9683	24.7674	24.3792
Flagellar attachment zone protein 10	Tb927.7.3330	No	No	NaN	NaN	0	NaN	0	0	24.6332	24.6172	100	3	5	5	5	32.6	32.6	32.6	502.65	0	40.029	78291000	15	NaN	NaN	NaN	24.5072	24.775	24.6172
hypothetical protein, conserved	Tb927.11.5760	Yes	Yes	NaN	NaN	0	NaN	0	0	24.5571	24.2753	100	3	7	7	7	26.3	26.3	26.3	36.516	0	247.64	78269000	20	NaN	NaN	NaN	24.181	24.2753	25.2149
ATP subunit-f	Tb927.3.1690	Yes	Yes	-8.76610596974691	-435.372	0	NaN	33.3333	1	24.4946	24.2274	100	3	6	6	6	42.1	42.1	42.1	17.154	0	73.913	73624000	13	NaN	15.7285	NaN	24.2274	25.0339	24.2227
ATPTb6	Tb927.11.1270	Yes	Yes	NaN	NaN	0	NaN	0	0	24.3366	24.2507	100	3	4	4	4	33.7	33.7	33.7	20.267	0	28.191	64053000	6	NaN	NaN	NaN	24.2507	24.1749	24.5842
mitochondrial ADP/ATP carrier protein 5a	Tb927.10.14840	Yes	Yes	-6.45785840352376	-87.9041	0	NaN	33.3333	1	24.3251	24.2567	100	3	5	5	5	16.6	16.6	16.6	34.074	0	30.615	63463000	9	17.8673	NaN	NaN	24.245	24.4736	24.2567
RGG-containing protein 2	Tb927.10.10830	Yes	Yes	NaN	NaN	0	NaN	0	0	24.2803	24.252	100	3	5	5	5	27.5	27.5	27.5	32.404	0	112.38	61756000	11	NaN	NaN	NaN	24.0438	24.5453	24.252
antigenic protein, putative	Tb927.4.2070	No	No	NaN	NaN	0	NaN	0	0	24.1763	23.6648	100	3	6	6	1	35.5	35.5	1.5	511.32	0	207.3	76267000	17	NaN	NaN	NaN	23.1948	25.6694	23.6648
leucine-rich repeat protein (LRRP), putative	Tb927.6.1160	No	No	-0.167968114217121	-1.12348	0.0467597	23.9249	100	3	24.0929	24.3841	100	3	1	1	1	2	2	2	81.133	0	6.2243	136400000	4	25.7072	21.6868	24.3808	24.3841	23.4241	24.4705
glycerol kinase, glycosomal	Tb927.9.12630	No	No	NaN	NaN	0	NaN	0	0	23.958	23.893	100	3	9	9	9	18.9	18.9	18.9	56.426	0	58.69	50049000	16	NaN	NaN	NaN	23.6144	23.893	24.3665
2-oxoisovalerate dehydrogenase	Tb927.10.660	Yes	Yes	NaN	NaN	0	NaN	0	0	23.9433	23.8523	100	3	4	4	4	17.5	17.5	17.5	46.369	0	107.56	49638000	10	NaN	NaN	NaN	23.6025	23.8523	24.375
succinyl-CoA ligase	Tb927.10.7410	Yes	Yes	NaN	NaN	0	NaN	0	0	23.9368	23.7245	100	3	4	4	4	17.4	17.4	17.4	44.905	0	27.671	49321000	7	NaN	NaN	NaN	23.7157	23.7245	24.3701
ATP subunit-i/j	Tb927.3.2880	Yes	Yes	NaN	NaN	0	NaN	0	0	23.8961	24.0187	100	3	3	3	3	36.5	36.5	36.5	12.643	0	17.521	47317000	4	NaN	NaN	NaN	23.5997	24.0698	24.0187
STE group serine/threonine-protein kinase, putative	Tb927.11.14270	No	No	NaN	NaN	0	NaN	0	0	23.8844	23.8844	66.6667	2	2	2	2	5.2	5.2	5.2	84.077	0	11.653	31194000	1	NaN	NaN	NaN	NaN	24.0574	23.7115
NUP-1 protein, putative	Tb927.2.4230	No	No	NaN	NaN	0	NaN	0	0	23.8745	23.9396	100	3	5	5	5	34.6	34.6	34.6	75.242	0	323.31	46348000	10	NaN	NaN	NaN	24.0026	23.9396	23.6813
I/6 autoantigen	Tb927.7.3440	No	No	NaN	NaN	0	NaN	0	0	23.8533	23.8699	100	3	7	7	7	46.3	46.3	46.3	27.05	0	75.096	47623000	15	NaN	NaN	NaN	23.3023	23.8699	24.3877
flagellum targeting protein kharon1, putative	Tb927.10.8940	No	No	NaN	NaN	0	NaN	0	0	23.8252	24.2381	100	3	7	7	7	34.8	34.8	34.8	45.398	0	53.596	48368000	18	NaN	NaN	NaN	22.9498	24.2876	24.2381
mitochondrial carrier protein	Tb927.10.12840	Yes	Yes	NaN	NaN	0	NaN	0	0	23.7984	23.793	100	3	4	4	4	17.4	17.4	17.4	33.131	0	55.419	43996000	9	NaN	NaN	NaN	23.793	23.6208	23.9814
Mic32	Tb927.2.2940	Yes	Yes	NaN	NaN	0	NaN	0	0	23.7584	23.9533	100	3	5	5	5	26.4	26.4	26.4	32.208	0	76.82	46119000	11	NaN	NaN	NaN	23.9533	22.9432	24.3786
mitochondrial processing peptidase	Tb927.5.1060	Yes	Yes	NaN	NaN	0	NaN	0	0	23.7084	23.6218	100	3	8	8	8	22.9	22.9	22.9	54.122	0	99.224	41682000	12	NaN	NaN	NaN	23.474	24.0294	23.6218
hexokinase	Tb927.10.2020	No	No	NaN	NaN	0	NaN	0	0	23.699	23.6192	100	3	6	6	6	20.6	20.6	20.6	51.148	0	43.465	43878000	16	NaN	NaN	NaN	23.6192	23.0773	24.4003
tryparedoxin peroxidase	Tb927.9.5860	No	No	NaN	NaN	0	NaN	0	0	23.6693	23.4773	100	3	5	5	5	30.7	30.7	30.7	22.424	0	39.808	41347000	14	NaN	NaN	NaN	23.3562	24.1742	23.4773
Coiled-coil and C2 domain-containing protein	Tb927.4.2080	No	No	NaN	NaN	0	NaN	0	0	23.652	23.7585	100	3	6	6	6	9.6	9.6	9.6	104.88	0	86.068	40496000	11	NaN	NaN	NaN	23.981	23.2165	23.7585
hypothetical protein	Tb927.11.7700	No	No	NaN	NaN	0	NaN	0	0	23.5938	23.5175	100	3	3	3	3	19.9	19.9	19.9	27.701	0	20.766	38380000	7	NaN	NaN	NaN	23.388	23.8759	23.5175
Mic34	Tb927.4.630	Yes	Yes	NaN	NaN	0	NaN	0	0	23.5515	23.6826	100	3	5	5	5	23.3	23.3	23.3	33.88	0	44.275	37586000	12	NaN	NaN	NaN	23.1538	23.8181	23.6826
succinate dehydrogenase flavoprotein	Tb927.8.6580	Yes	Yes	NaN	NaN	0	NaN	0	0	23.539	23.5433	100	3	5	5	5	15.3	15.3	15.3	66.88	0	97.804	38341000	10	NaN	NaN	NaN	23.5433	22.9888	24.0848
hypothetical protein, conserved	Tb927.9.8510	No	No	-3.65257136027018	-12.5757	1.00511	19.8516	100	3	23.5041	22.4321	100	3	2	2	2	2.3	2.3	2.3	77.572	0	12.74	108920000	1	21.0268	18.4597	20.0683	21.555	26.5253	22.4321
hypothetical protein, conserved	Tb927.4.720	Yes	Yes	NaN	NaN	0	NaN	0	0	23.482	23.4884	100	3	2	2	2	37.1	37.1	37.1	12.297	0	11.937	35313000	4	NaN	NaN	NaN	23.4884	23.3073	23.6502
mitochondrial ribosomal protein L7/L12	Tb927.7.4550	Yes	Yes	NaN	NaN	0	NaN	0	0	23.4057	24.21	100	3	4	4	4	40.4	40.4	40.4	19.423	0	74.159	43811000	11	NaN	NaN	NaN	21.6802	24.21	24.3269
AIR9-like protein	Tb927.11.17000	Yes	Yes	-4.72569338480632	-26.4591	0	NaN	33.3333	1	23.3876	23.4103	100	3	4	4	4	9.4	9.4	9.4	79.725	0	128.28	33358000	7	NaN	NaN	18.6619	23.4103	23.4372	23.3153
ATP-dependent Clp protease subunit, heat shock protein 78 (HSP78), putative	Tb927.2.3030	Yes	Yes	NaN	NaN	0	NaN	0	0	23.3046	23.259	100	3	4	4	4	10	10	10	90.664	0	32.696	31867000	11	NaN	NaN	NaN	22.9366	23.259	23.7183
Flagellum attachment zone protein 2	Tb927.1.4310	No	No	NaN	NaN	0	NaN	0	0	23.2861	23.5236	100	3	8	8	8	8.4	8.4	8.4	183.76	0	73.239	33509000	14	NaN	NaN	NaN	23.9182	22.4166	23.5236
amidinotransferase putative	Tb927.4.1300	Yes	Yes	NaN	NaN	0	NaN	0	0	23.2828	23.1539	100	3	2	2	2	10.4	10.4	10.4	42.015	0	15.698	31478000	7	NaN	NaN	NaN	23.1539	22.9527	23.7417
hypothetical protein, conserved	Tb927.11.2610	Yes	Yes	NaN	NaN	0	NaN	0	0	23.2792	23.2468	100	3	3	3	3	12.6	12.6	12.6	50.887	0	323.31	30602000	5	NaN	NaN	NaN	23.1856	23.2468	23.4051
3-oxo-5-alpha-steroid 4-dehydrogenase	Tb927.3.1840	Yes	Yes	NaN	NaN	0	NaN	0	0	23.2014	23.6122	100	3	1	1	1	8.4	8.4	8.4	33.355	0	8.4323	33312000	3	NaN	NaN	NaN	22.0463	23.6122	23.9457
hypothetical protein, conserved	Tb927.10.4880	Yes	Yes	NaN	NaN	0	NaN	0	0	23.0625	23.118	100	3	1	1	1	8	8	8	25.965	0	19.279	26558000	7	NaN	NaN	NaN	23.289	22.7806	23.118
guide RNA associated protein GAP2	Tb927.7.2570	Yes	Yes	NaN	NaN	0	NaN	0	0	23.0372	23.0719	100	3	3	3	3	8.9	8.9	8.9	52.545	0	18.793	25959000	8	NaN	NaN	NaN	22.841	23.0719	23.1988
delta-1-pyrroline-5-carboxylate dehydrogenase, putative	Tb927.10.3210	Yes	No	-1.84922917683919	-3.60308	0	NaN	33.3333	1	22.9844	22.9903	100	3	4	4	4	9.8	9.8	9.8	62.036	0	26.631	30150000	5	21.1352	NaN	NaN	22.9903	22.1326	23.8304
kinesin, putative	Tb927.10.1110	No	No	NaN	NaN	0	NaN	0	0	22.9359	22.9359	66.6667	2	1	1	1	0.6	0.6	0.6	199.77	0	6.5107	17418000	1	NaN	NaN	NaN	22.3438	23.5279	NaN
ATPTb9	Tb927.2.3610	Yes	No	NaN	NaN	0	NaN	0	0	22.9136	22.9431	100	3	3	3	3	35.4	35.4	35.4	16.06	0	17.952	23797000	6	NaN	NaN	NaN	22.7431	22.9431	23.0547
stomatin-like protein, putative	Tb927.5.520	Yes	No	NaN	NaN	0	NaN	0	0	22.9103	23.0844	100	3	6	6	6	13.9	13.9	13.9	55.979	0	51.507	24170000	13	NaN	NaN	NaN	23.171	22.4754	23.0844
DNA replication licensing factor MCM7	Tb927.11.16140	No	No	0.717653910319012	1.64451	0.412089374999218	23.6119	100	3	22.8942	22.8123	100	3	1	1	1	3.4	3.4	3.4	81.263	1	-2	70727000	1	24.136	22.2196	24.4799	22.541	23.3292	22.8123
MSP-B, putative	Tb927.8.1640	No	No	NaN	NaN	0	NaN	0	0	22.8723	22.9777	100	3	4	4	4	15.9	15.9	15.9	59.905	0	149.84	23164000	5	NaN	NaN	NaN	22.9864	22.6528	22.9777
prohibitin 1	Tb927.8.4810	Yes	No	NaN	NaN	0	NaN	0	0	22.8208	22.7978	100	3	4	4	4	15.9	15.9	15.9	31.429	0	27.867	22589000	8	NaN	NaN	NaN	22.7978	22.5158	23.1489
Mic17	Tb927.5.690	Yes	No	NaN	NaN	0	NaN	0	0	22.7161	22.8372	100	3	3	3	3	37.7	37.7	37.7	16.361	0	53.749	21491000	6	NaN	NaN	NaN	22.1611	23.1501	22.8372
dihydrolipoamide branched chain transacylase, putative	Tb927.5.4330	Yes	No	NaN	NaN	0	NaN	0	0	22.6662	22.6052	100	3	8	8	8	23.7	23.7	23.7	47.651	0	61.512	20055000	11	NaN	NaN	NaN	22.6052	22.5414	22.8519
hypothetical protein	Tb927.11.2245	No	No	NaN	NaN	0	NaN	0	0	22.6267	22.6438	100	3	2	2	2	30.6	30.6	30.6	7.6387	0	52.4	19641000	5	NaN	NaN	NaN	22.3565	22.6438	22.8798
ATP ε	Tb927.10.5050	Yes	No	NaN	NaN	0	NaN	0	0	22.6135	22.6303	100	3	2	2	2	29.3	29.3	29.3	8.6908	0	12.312	21233000	4	NaN	NaN	NaN	21.8113	23.399	22.6303
Nucleoporin NUP132	Tb927.7.2300	No	No	NaN	NaN	0	NaN	0	0	22.5993	22.512	100	3	1	1	1	0.7	0.7	0.7	132.36	0	20.741	20255000	3	NaN	NaN	NaN	22.0361	23.2497	22.512
cytochrome oxidase subunit X	Tb927.11.13140	Yes	No	NaN	NaN	0	NaN	0	0	22.5915	22.5876	100	3	2	2	2	23.3	23.3	23.3	13.672	0	21.7	23073000	3	NaN	NaN	NaN	22.5876	23.727	21.4599
ATP subunit-k	Tb927.7.840	Yes	No	NaN	NaN	0	NaN	0	0	22.569	22.386	100	3	1	1	1	8.9	8.9	8.9	14.51	0	6.6741	19019000	1	NaN	NaN	NaN	22.386	22.3654	22.9557
LSU ribosomal protein, mitochondrial, putative	Tb927.10.12050	Yes	No	NaN	NaN	0	NaN	0	0	22.5209	22.2593	100	3	1	1	1	8	8	8	33.571	0.0036496	6.123	19609000	1	NaN	NaN	NaN	22.2593	23.3134	21.9901
metallo-peptidase, Clan ME, Family M16	Tb927.11.3980	Yes	No	NaN	NaN	0	NaN	0	0	22.4988	22.6018	100	3	3	3	3	12.7	12.7	12.7	57.037	0	93.134	17903000	5	NaN	NaN	NaN	22.2569	22.6018	22.6376
Succinyl-CoA:3-ketoacid coenzyme A transferase, mitochondrial	Tb927.11.2690	Yes	No	NaN	NaN	0	NaN	0	0	22.4702	22.4975	100	3	2	2	2	7.1	7.1	7.1	53.096	0	18.993	18361000	6	NaN	NaN	NaN	21.881	22.4975	23.0322
cyclophilin-type peptidyl-prolyl cis-trans isomerase, putative	Tb927.7.3430	Yes	No	NaN	NaN	0	NaN	0	0	22.3977	22.5176	100	3	3	3	3	19.5	19.5	19.5	25.548	0	18.686	17127000	5	NaN	NaN	NaN	22.5176	21.8869	22.7885
SSU ribosomal protein, mitochondrial, putative	Tb927.2.4400	Yes	No	NaN	NaN	0	NaN	0	0	22.3872	22.7146	100	3	4	4	4	5.8	5.8	5.8	136.9	0	24.142	17940000	8	NaN	NaN	NaN	21.4984	22.7146	22.9485
hypothetical protein, conserved	Tb927.8.7040	Yes	No	NaN	NaN	0	NaN	0	0	22.2274	22.2417	100	3	2	2	2	17.5	17.5	17.5	21.365	0	32.833	14795000	6	NaN	NaN	NaN	22.2417	22.0561	22.3843
FLA1-binding protein	Tb927.8.4100	No	No	NaN	NaN	0	NaN	0	0	22.2135	22.1468	100	3	4	4	4	6.4	6.4	6.4	83.063	0	65.378	15589000	8	NaN	NaN	NaN	21.6085	22.8853	22.1468
Protein of unknown function (DUF2638), putative	Tb927.11.16615	No	No	NaN	NaN	0	NaN	0	0	22.2048	22.2048	66.6667	2	1	1	1	25.3	25.3	25.3	10.151	0	6.6213	10456000	1	NaN	NaN	NaN	21.6263	NaN	22.7832
ATP-dependent protease ATPase subunit HslU1	Tb927.5.1520	Yes	No	NaN	NaN	0	NaN	0	0	22.1965	22.0885	100	3	2	2	2	8.2	8.2	8.2	52.53	0	12.664	14587000	3	NaN	NaN	NaN	22.0017	22.0885	22.4992
Guide RNA binding protein 25	Tb927.11.13280	Yes	No	NaN	NaN	0	NaN	0	0	22.1842	22.0654	100	3	4	4	4	22.8	22.8	22.8	25.106	0	28.594	14438000	7	NaN	NaN	NaN	22.0226	22.4648	22.0654
Cytoskeleton associated protein 51	Tb927.7.2640	No	No	NaN	NaN	0	NaN	0	0	22.155	22.2532	100	3	3	3	3	6.2	6.2	6.2	50.853	0	17.817	14100000	5	NaN	NaN	NaN	21.9227	22.2532	22.2893
mitochondrial ribosomal protein s34	Tb927.8.5280	Yes	No	NaN	NaN	0	NaN	0	0	22.139	22.139	66.6667	2	1	1	1	10.1	10.1	10.1	28.693	0	7.2886	9261100	1	NaN	NaN	NaN	22.0352	22.2429	NaN
Acyl carrier protein, mitochondrial	Tb927.3.860	Yes	No	NaN	NaN	0	NaN	0	0	22.1231	22.2033	100	3	1	1	1	9.5	9.5	9.5	16.531	0	10.457	13904000	3	NaN	NaN	NaN	21.7849	22.2033	22.381
hypothetical protein	Tb927.11.15675	No	No	NaN	NaN	0	NaN	0	0	22.0814	22.0165	100	3	2	2	2	29.2	29.2	29.2	7.2193	0	21.052	13462000	3	NaN	NaN	NaN	21.8591	22.3686	22.0165
hypothetical protein, conserved	Tb927.6.590	Yes	No	NaN	NaN	0	NaN	0	0	22.0425	22.0425	66.6667	2	1	1	1	8.2	8.2	8.2	12.277	0	19.736	10475000	2	NaN	NaN	NaN	21.1179	22.967	NaN
Mitochondrial ribosomal protein L49	Tb927.5.3110	Yes	No	NaN	NaN	0	NaN	0	0	21.8053	21.8788	100	3	2	2	2	17.4	17.4	17.4	24.469	0	46.341	11084000	6	NaN	NaN	NaN	21.5493	21.8788	21.9877
Mitochondrial ribosomal protein S8	Tb927.10.13300	Yes	No	NaN	NaN	0	NaN	0	0	21.7737	21.8855	100	3	1	1	1	8.2	8.2	8.2	32.681	0	7.3101	10920000	3	NaN	NaN	NaN	21.4201	21.8855	22.0154
NADH-dependent fumarate reductase	Tb927.5.930	No	No	NaN	NaN	0	NaN	0	0	21.68	21.526	100	3	3	3	2	4.4	4.4	3.7	123.69	0	19.457	10246000	4	NaN	NaN	NaN	21.4722	21.526	22.0416
3,2-trans-enoyl-CoA isomerase, mitochondrial precursor, putative	Tb927.8.7530	Yes	No	NaN	NaN	0	NaN	0	0	21.6795	21.7114	100	3	1	1	1	4.2	4.2	4.2	39.776	0	6.3677	10519000	1	NaN	NaN	NaN	21.1403	22.1867	21.7114
mitochondrial carrier protein 11	Tb927.9.10310	Yes	No	NaN	NaN	0	NaN	0	0	21.6767	21.3695	100	3	2	2	2	9.1	9.1	9.1	34.295	0	103.87	11702000	7	NaN	NaN	NaN	22.7408	20.9197	21.3695
hypothetical protein, conserved	Tb927.9.7710	No	No	NaN	NaN	0	NaN	0	0	21.6733	21.7129	100	3	1	1	1	6.8	6.8	6.8	20.39	1	-2	10211000	1	NaN	NaN	NaN	21.7129	21.3214	21.9856
Mic40	Tb927.8.580	Yes	No	NaN	NaN	0	NaN	0	0	21.5672	21.6087	100	3	4	4	4	10.7	10.7	10.7	40.102	0	64.001	9671700	6	NaN	NaN	NaN	21.0626	22.0304	21.6087
hypothetical protein	Tb927.5.2325	No	No	NaN	NaN	0	NaN	0	0	21.562	21.7783	100	3	1	1	1	23.3	23.3	23.3	8.0822	0	6.655	9784400	3	NaN	NaN	NaN	21.7783	20.891	22.0167
putative succinate dehydrogenase subunit	Tb927.8.5640	Yes	No	NaN	NaN	0	NaN	0	0	21.5273	21.5273	66.6667	2	2	2	2	9.3	9.3	9.3	37.089	0	12.432	6208900	2	NaN	NaN	NaN	NaN	21.8623	21.1923
2OG-Fe(II) oxygenase superfamily, putative	Tb927.11.10960	Yes	No	NaN	NaN	0	NaN	0	0	21.4912	21.5442	100	3	4	4	4	13.4	13.4	13.4	71.772	0	39.424	8858300	5	NaN	NaN	NaN	21.3728	21.5442	21.5567
small myristoylated protein 1-2	Tb927.1.2260	No	No	NaN	NaN	0	NaN	0	0	21.4866	21.4866	66.6667	2	2	2	2	15.5	15.5	15.5	14.03	0	17.188	9869700	2	NaN	NaN	NaN	NaN	23.0853	19.888
RF-1 domain containing protein, putative	Tb927.10.770	Yes	No	NaN	NaN	0	NaN	0	0	21.4018	21.0411	100	3	1	1	1	2.7	2.7	2.7	69.121	0	8.7172	9285700	2	NaN	NaN	NaN	21.0411	22.3241	20.8403
Mitochondrial ribosomal protein S17	Tb927.9.11300	Yes	No	NaN	NaN	0	NaN	0	0	21.3828	21.2634	100	3	2	2	2	10.1	10.1	10.1	35.601	0	22.239	8310200	4	NaN	NaN	NaN	21.2634	21.1823	21.7027
luminal binding protein 1 (BiP), putative	Tb927.11.7510	No	No	NaN	NaN	0	NaN	0	0	21.3723	21.5305	100	3	2	2	2	5.4	5.4	5.4	71.434	0	21.934	8267800	5	NaN	NaN	NaN	21.0099	21.5305	21.5763
chaperonin HSP60, mitochondrial precursor, putative	Tb927.6.4090	Yes	No	NaN	NaN	0	NaN	0	0	21.365	21.117	100	3	2	2	2	5	5	5	58.37	0	12.66	8369600	3	NaN	NaN	NaN	21.117	21.106	21.872
hypothetical protein, conserved	Tb927.11.1840	No	No	NaN	NaN	0	NaN	0	0	21.3346	21.4549	100	3	3	3	3	7.8	7.8	7.8	45.633	0	26.987	8024100	6	NaN	NaN	NaN	21.0248	21.5242	21.4549
3-ketoacyl-CoA thiolase	Tb927.8.2540	Yes	No	NaN	NaN	0	NaN	0	0	21.3098	21.2179	100	3	2	2	2	6.4	6.4	6.4	46.244	0	142.26	7899700	2	NaN	NaN	NaN	21.2179	21.0869	21.6245
Proline dehydrogenase, mitochondrial	Tb927.7.210	Yes	No	NaN	NaN	0	NaN	0	0	21.293	21.3003	100	3	4	4	4	11.7	11.7	11.7	63.858	0	24.859	7957500	8	NaN	NaN	NaN	21.7375	21.3003	20.8412
Flagellum adhesion protein 1	Tb927.8.4010	No	No	NaN	NaN	0	NaN	0	0	21.2641	21.2641	66.6667	2	1	1	1	3.1	3.1	3.1	59.462	0.0070922	6.0071	5050800	1	NaN	NaN	NaN	21.1566	21.3716	NaN
RNA editing mediator complex protein 5	Tb927.8.8170	Yes	No	NaN	NaN	0	NaN	0	0	21.1953	21.4194	100	3	3	3	3	6.5	6.5	6.5	100.4	0	17.435	9002200	2	NaN	NaN	NaN	21.4194	19.84	22.3264
nuclear transmembrane protein, putative	Tb927.10.3640	No	No	NaN	NaN	0	NaN	0	0	21.1708	21.8933	100	3	2	2	2	6.7	6.7	6.7	31.534	0	18.575	9248100	3	NaN	NaN	NaN	21.8933	19.479	22.1401
Mitochondrial SSU ribosomal protein, putative	Tb927.10.3250	Yes	No	NaN	NaN	0	NaN	0	0	21.1461	21.2487	100	3	2	2	2	10.1	10.1	10.1	35.309	0	12.105	7491600	3	NaN	NaN	NaN	20.4055	21.784	21.2487
cytochrome oxidase subunit IX, putative	Tb927.10.8320	Yes	No	NaN	NaN	0	NaN	0	0	21.1246	21.1668	100	3	1	1	1	25.8	25.8	25.8	13.786	0	6.4172	6906000	2	NaN	NaN	NaN	20.8984	21.1668	21.3085
Archaic Translocase of outer membrane 19 kDa subunit (ATOM19)	Tb927.9.10560	Yes	No	NaN	NaN	0	NaN	0	0	21.1098	21.1737	100	3	1	1	1	13.1	13.1	13.1	19.035	0	12.42	6971500	3	NaN	NaN	NaN	20.669	21.1737	21.4868
succinate dehydrogenase iron-sulfur subunit	Tb927.8.3380	Yes	No	NaN	NaN	0	NaN	0	0	21.1031	21.0742	100	3	2	2	2	12.4	12.4	12.4	27.259	0	12.449	7102500	5	NaN	NaN	NaN	20.5595	21.6754	21.0742
calmodulin	Tb927.11.13050	No	No	NaN	NaN	0	NaN	0	0	21.0911	21.6019	100	3	1	1	1	20.1	20.1	20.1	16.838	0	7.756	7518000	1	NaN	NaN	NaN	21.6371	20.0342	21.6019
synaptotagmin, putative	Tb927.10.13740	Yes	No	NaN	NaN	0	NaN	0	0	21.0073	21.0073	66.6667	2	1	1	1	4.7	4.7	4.7	67.308	0	6.6453	4215500	1	NaN	NaN	NaN	21.0057	NaN	21.0088
RNA editing mediator complex protein 4	Tb927.8.8180	No	No	NaN	NaN	0	NaN	0	0	20.9503	21.1661	100	3	1	1	1	2.8	2.8	2.8	103.45	0	6.8107	6218700	3	NaN	NaN	NaN	20.5014	21.1661	21.1834
hypothetical protein, conserved	Tb927.10.15760	No	No	NaN	NaN	0	NaN	0	0	20.9165	20.5489	100	3	3	3	3	16.8	16.8	16.8	36.411	0	22.62	6802500	4	NaN	NaN	NaN	20.5489	20.2663	21.9342
paraflagellar rod component, putative	Tb927.8.6660	No	No	NaN	NaN	0	NaN	0	0	20.8977	21.0562	100	3	1	1	1	3.8	3.8	3.8	69.055	0	6.7498	5972400	2	NaN	NaN	NaN	21.0562	20.4948	21.1422
LSU ribosomal protein, mitochondrial, putative	Tb927.11.8040	Yes	No	NaN	NaN	0	NaN	0	0	20.8718	20.8718	66.6667	2	1	1	1	14.1	14.1	14.1	22.255	0	12.318	4454000	2	NaN	NaN	NaN	20.0646	NaN	21.679
WD domain, G-beta repeat/Dip2/Utp12 Family, putative	Tb927.7.4220	No	No	NaN	NaN	0	NaN	0	0	20.8053	20.8053	66.6667	2	1	1	1	2.9	2.9	2.9	120.46	0.0070175	5.9957	3776900	1	NaN	NaN	NaN	20.4496	NaN	21.1611
ATP-binding cassette protein subfamily G	Tb927.10.7700	No	No	NaN	NaN	0	NaN	0	0	20.7857	20.9642	100	3	2	2	2	4.3	4.3	4.3	75.051	0	13.098	5676500	3	NaN	NaN	NaN	21.227	20.1659	20.9642
Mitochondrial SSU ribosomal protein, putative	Tb927.3.2260	Yes	No	NaN	NaN	0	NaN	0	0	20.7712	20.9702	100	3	3	3	3	23.7	23.7	23.7	26.421	0	18.179	5580800	3	NaN	NaN	NaN	20.9702	21.1508	20.1924
ATP-dependent 6-phosphofructokinase, glycosomal	Tb927.3.3270	No	No	NaN	NaN	0	NaN	0	0	20.7377	20.8712	100	3	2	2	2	7	7	7	53.517	0	13.247	5441800	5	NaN	NaN	NaN	20.1929	21.1488	20.8712
hypothetical protein, conserved	Tb927.4.1390	No	No	NaN	NaN	0	NaN	0	0	20.7284	20.7284	66.6667	2	1	1	1	0.9	0.9	0.9	102.44	0	10.854	3481000	1	NaN	NaN	NaN	20.8158	NaN	20.641
fumarate hydratase, class I	Tb927.11.5050	Yes	No	NaN	NaN	0	NaN	0	0	20.6796	20.6196	100	3	2	2	2	5.4	5.4	5.4	61.344	0	39.155	5053300	4	NaN	NaN	NaN	20.5847	20.6196	20.8344
Mitochondrial outer membrane protein porin 2 (VDAC2)	Tb927.2.2520	Yes	No	NaN	NaN	0	NaN	0	0	20.6785	20.5634	100	3	3	3	3	18.5	18.5	18.5	29.189	0	33.602	5787500	5	NaN	NaN	NaN	20.5634	19.8097	21.6623
chaperone protein DnaJ, putative	Tb927.9.12730	Yes	No	NaN	NaN	0	NaN	0	0	20.6405	20.6798	100	3	1	1	1	2.4	2.4	2.4	48.592	0	6.6076	5038800	2	NaN	NaN	NaN	20.6798	20.2063	21.0354
Mitochondrial import inner membrane translocase subunit (TIM62)	Tb927.8.1740	Yes	No	NaN	NaN	0	NaN	0	0	20.6154	20.6125	100	3	2	2	2	5.3	5.3	5.3	62.143	0	11.236	4914800	2	NaN	NaN	NaN	20.6125	20.2654	20.9681
p22 protein precursor	Tb927.6.2420	Yes	No	NaN	NaN	0	NaN	0	0	20.6126	20.5748	100	3	2	2	2	17.6	17.6	17.6	25.349	0	11.589	5046600	2	NaN	NaN	NaN	21.1782	20.5748	20.0847
hypothetical protein, conserved	Tb927.6.4070	Yes	No	NaN	NaN	0	NaN	0	0	20.5873	20.5873	66.6667	2	5	5	5	28.7	28.7	28.7	29.319	0	31.597	3240100	7	NaN	NaN	NaN	20.9299	NaN	20.2447
hypothetical protein, conserved	Tb927.8.8190	Yes	No	NaN	NaN	0	NaN	0	0	20.5657	21.4966	100	3	5	5	5	10.7	10.7	10.7	75.214	0	31.079	6622200	5	NaN	NaN	NaN	21.6444	18.5561	21.4966
variant surface glycoprotein (VSG, pseudogene), putative /product	Tb10.v4.0237	No	No	-3.05653699239095	-8.31973	1.33164422467725	17.5037	100	3	20.5603	19.6986	100	3	1	1	1	1.4	1.4	1.4	51.171	0	15.739	8112000	1	18.198	16.6286	17.6846	19.4865	22.4957	19.6986
hypothetical protein, conserved	Tb927.10.6110	No	No	-1.90737152099609	-3.75125	0	NaN	33.3333	1	20.519	20.4119	100	3	2	2	2	3.5	3.5	3.5	81.454	0	30.187	5045400	2	NaN	NaN	18.6116	20.4119	20.1556	20.9893
methylglutaconyl-CoA hydratase, mitochondrial precursor, putative	Tb927.10.4000	Yes	No	NaN	NaN	0	NaN	0	0	20.5032	20.397	100	3	1	1	1	8.3	8.3	8.3	29.195	0	7.6931	4540700	1	NaN	NaN	NaN	20.2363	20.397	20.8764
Archaic Translocase of outer membrane 14 kDa subunit (ATOM14)	Tb927.11.5600	Yes	No	NaN	NaN	0	NaN	0	0	20.4691	20.4391	100	3	2	2	2	19.3	19.3	19.3	13.577	0	33.956	4387500	4	NaN	NaN	NaN	20.4391	20.2691	20.6991
ABC transporter, putative	Tb927.9.6310	No	No	NaN	NaN	0	NaN	0	0	20.4296	20.3174	100	3	1	1	1	4.6	4.6	4.6	72.215	0	6.3967	4285300	1	NaN	NaN	NaN	20.3174	20.2419	20.7296
hypothetical protein, conserved	Tb927.10.1660	Yes	No	NaN	NaN	0	NaN	0	0	20.407	20.3576	100	3	1	1	1	3.4	3.4	3.4	33.212	0.0070671	6.0045	4198000	1	NaN	NaN	NaN	20.2377	20.3576	20.6259
Flagellum attachment zone protein 8	Tb927.4.2060	No	No	NaN	NaN	0	NaN	0	0	20.4049	20.3214	100	3	2	2	2	5.8	5.8	5.8	66.835	0	13.169	4197000	2	NaN	NaN	NaN	20.2428	20.3214	20.6505
hypothetical protein, conserved	Tb927.5.2560	Yes	No	NaN	NaN	0	NaN	0	0	20.3514	20.5971	100	3	1	1	1	17.8	17.8	17.8	8.7229	0	8.473	4133700	3	NaN	NaN	NaN	20.619	19.8381	20.5971
conserved protein	Tb927.7.3590	Yes	No	NaN	NaN	0	NaN	0	0	20.3484	20.0978	100	3	1	1	1	6	6	6	16.847	0	8.4779	4330800	3	NaN	NaN	NaN	19.8284	21.1191	20.0978
Mitochondrial SSU ribosomal protein, putative	Tb927.11.1250	Yes	No	NaN	NaN	0	NaN	0	0	20.3379	20.3379	66.6667	2	2	2	2	2.6	2.6	2.6	98.264	0	12.416	2650900	2	NaN	NaN	NaN	20.3628	NaN	20.313
co-chaperone GrpE, putative	Tb927.6.2170	Yes	No	NaN	NaN	0	NaN	0	0	20.2909	20.2909	100	3	2	2	2	8.6	8.6	8.6	23.877	0	12.251	3850200	2	NaN	NaN	NaN	20.3451	20.2909	20.2367
glycosomal membrane protein	Tb927.9.11600	Yes	No	-2.4059321085612	-5.29978	0	NaN	33.3333	1	20.2368	19.9302	100	3	2	2	2	13.7	13.7	13.7	25.975	0	14.355	4357400	6	17.8308	NaN	NaN	19.9302	19.6427	21.1374
centrin-4	Tb927.7.3410	No	No	NaN	NaN	0	NaN	0	0	20.2091	20.1712	100	3	2	2	2	11.4	11.4	11.4	16.552	0	22.34	3959900	4	NaN	NaN	NaN	20.1712	19.4961	20.9599
inosine-5'-monophosphate dehydrogenase	Tb927.10.16120	No	No	NaN	NaN	0	NaN	0	0	20.1953	19.4139	100	3	2	2	2	7.6	7.6	7.6	55.694	0	11.894	5455700	1	NaN	NaN	NaN	21.9888	19.183	19.4139
Nitroreductase family, putative	Tb927.7.3020	Yes	No	NaN	NaN	0	NaN	0	0	20.1802	20.1497	100	3	1	1	1	5.8	5.8	5.8	21.208	0	27.096	3577800	3	NaN	NaN	NaN	20.1497	20.0435	20.3473
Mitochondrial SSU ribosomal protein, putative	Tb927.9.6510	Yes	No	NaN	NaN	0	NaN	0	0	20.1604	21.1609	100	3	3	3	3	6.6	6.6	6.6	75.135	0	19.396	4982700	6	NaN	NaN	NaN	21.1609	18.159	21.1613
guide RNA associated protein 1	Tb927.2.3800	Yes	No	NaN	NaN	0	NaN	0	0	20.1103	20.1103	66.6667	2	3	3	3	10.4	10.4	10.4	55.46	0	21.487	5603000	3	NaN	NaN	NaN	17.8656	NaN	22.3549
hypothetical protein, conserved	Tb927.7.7440	Yes	No	NaN	NaN	0	NaN	0	0	20.1005	20.1005	66.6667	2	1	1	1	10.8	10.8	10.8	16.209	0	6.6429	2488300	1	NaN	NaN	NaN	19.4397	NaN	20.7613
triosephosphate isomerase	Tb927.11.5520	No	No	NaN	NaN	0	NaN	0	0	20.0867	20.0867	66.6667	2	1	1	1	4.8	4.8	4.8	26.819	0	7.399	2737700	1	NaN	NaN	NaN	19.1275	21.0459	NaN
chaperone protein DnaJ, putative	Tb927.9.8410	Yes	No	NaN	NaN	0	NaN	0	0	20.0825	19.8298	100	3	1	1	1	5	5	5	49.366	0	7.5668	3461700	2	NaN	NaN	NaN	19.7839	19.8298	20.6338
carnitine O-palmitoyltransferase II, putative	Tb927.3.3900	Yes	No	NaN	NaN	0	NaN	0	0	20.0773	20.0332	100	3	2	2	2	4	4	4	67.395	0	11.632	3335900	2	NaN	NaN	NaN	20.0332	20.2734	19.9251
acyl-CoA synthetase, putative	Tb927.6.2010	Yes	No	NaN	NaN	0	NaN	0	0	20.0082	20.1706	100	3	3	3	3	8.6	8.6	8.6	58.952	0	17.39	3395000	4	NaN	NaN	NaN	20.6003	20.1706	19.2537
60S ribosomal protein L9, putative	Tb927.6.4690	No	No	0.242847442626953	1.18333	0.115936291081379	20.2341	100	3	19.9913	19.7549	100	3	2	2	2	11.2	11.2	11.2	21.661	0	30.235	8023900	4	21.5961	19.5929	19.5135	19.5579	19.7549	20.6611
Mitochondrial ribosomal protein S18, putative	Tb927.10.6850	Yes	No	NaN	NaN	0	NaN	0	0	19.9511	19.9511	66.6667	2	2	2	2	8.8	8.8	8.8	36.918	0	15.385	2326100	1	NaN	NaN	NaN	20.7253	NaN	19.1769
Trans-2-enoyl-ACP reductase 2, putative	Tb927.7.7410	Yes	No	NaN	NaN	0	NaN	0	0	19.9323	19.9425	100	3	1	1	1	2.4	2.4	2.4	35.787	0.0070423	6.0025	3021900	2	NaN	NaN	NaN	19.7219	19.9425	20.1326
Posterior and Ventral Edge protein 1	Tb927.8.2030	No	No	NaN	NaN	0	NaN	0	0	19.9306	19.996	100	3	2	2	2	3.8	3.8	3.8	48.238	0	11.273	3189500	2	NaN	NaN	NaN	19.996	20.529	19.2669
succinate dehydrogenase iron-sulfur subunit, putative	Tb927.9.5960	Yes	No	NaN	NaN	0	NaN	0	0	19.867	20.0282	100	3	1	1	1	11.2	11.2	11.2	21.281	0	6.2789	3198300	1	NaN	NaN	NaN	18.9397	20.633	20.0282
polyadenylate-binding protein 2	Tb927.9.10770	No	No	NaN	NaN	0	NaN	0	0	19.8555	19.9135	100	3	1	1	1	4.1	4.1	4.1	62.147	0	6.4868	2869400	2	NaN	NaN	NaN	19.6035	19.9135	20.0495
succinate dehydrogenase subunit 3	Tb927.6.4130	Yes	No	NaN	NaN	0	NaN	0	0	19.7825	19.7825	66.6667	2	1	1	1	17.3	17.3	17.3	11.734	0	6.3665	1806500	1	NaN	NaN	NaN	19.7008	19.8641	NaN
chaperone protein DnaJ, putative	Tb927.7.6200	Yes	No	NaN	NaN	0	NaN	0	0	19.7301	19.7507	100	3	1	1	1	4.9	4.9	4.9	31.594	0	6.8078	2612700	3	NaN	NaN	NaN	19.7507	19.6274	19.8122
heat shock protein 84, putative (HSP84)	Tb927.11.2650	No	No	NaN	NaN	0	NaN	0	0	19.7073	19.6798	100	3	2	2	2	4.5	4.5	4.5	84.2	0	11.826	2605300	1	NaN	NaN	NaN	19.6798	19.4234	20.0188
heat shock protein 20, putative (HSP20)	Tb927.3.3330	Yes	No	NaN	NaN	0	NaN	0	0	19.5369	19.5369	66.6667	2	1	1	1	11.3	11.3	11.3	15.842	0	6.3153	1526900	1	NaN	NaN	NaN	NaN	19.6598	19.4141
alternative oxidase	Tb927.10.9760	Yes	No	NaN	NaN	0	NaN	0	0	19.5178	19.5454	100	3	2	2	2	7.7	7.7	7.7	39.673	0	12.445	2445900	3	NaN	NaN	NaN	18.7755	19.5454	20.2326
zinc metallopeptidase, putative	Tb927.10.13510	Yes	No	NaN	NaN	0	NaN	0	0	19.5161	19.6625	100	3	1	1	1	3.2	3.2	3.2	62.779	0	9.0005	2307200	3	NaN	NaN	NaN	19.6625	19.0545	19.8312
Mitochondrial ribosomal protein S9	Tb927.8.3110	Yes	No	NaN	NaN	0	NaN	0	0	19.4614	19.4614	66.6667	2	1	1	1	2.9	2.9	2.9	38.639	0	6.5424	1489500	3	NaN	NaN	NaN	19.0992	NaN	19.8237
hypothetical protein, conserved	Tb927.6.5070	No	No	NaN	NaN	0	NaN	0	0	19.4535	19.4736	100	3	1	1	1	2	2	2	51.821	0	14.653	2212400	1	NaN	NaN	NaN	19.4736	19.0315	19.8553
RGG protein	Tb927.6.2230	Yes	No	NaN	NaN	0	NaN	0	0	19.3662	18.6983	100	3	2	2	2	3.3	3.3	3.3	88.736	0	12.773	3050500	2	NaN	NaN	NaN	18.6983	18.2603	21.1402
leucine rich repeat	Tb927.11.8950	No	No	NaN	NaN	0	NaN	0	0	19.3394	19.6098	100	3	1	1	1	1.5	1.5	1.5	78.96	0	6.5062	2148600	1	NaN	NaN	NaN	18.5151	19.8934	19.6098
SUMO-interacting motif-containing protein	Tb927.11.11380	Yes	No	NaN	NaN	0	NaN	0	0	19.3241	19.3241	66.6667	2	1	1	1	2.5	2.5	2.5	61.504	0	6.4177	1343000	1	NaN	NaN	NaN	NaN	19.0145	19.6336
Mitochondrial ribosomal protein L46	Tb927.7.4710	Yes	No	NaN	NaN	0	NaN	0	0	19.3101	19.3101	66.6667	2	1	1	1	3.7	3.7	3.7	33.994	0	7.5719	1319500	2	NaN	NaN	NaN	NaN	19.0605	19.5596
ATP-dependent RNA helicase HEL67	Tb927.10.14550	No	No	NaN	NaN	0	NaN	0	0	19.2754	19.4779	100	3	1	1	1	3.6	3.6	3.6	66.588	0	7.1817	1942300	1	NaN	NaN	NaN	19.4779	19.4931	18.8553
kinetoplast ribosomal PPR-repeat containing protein 8	Tb927.3.5240	Yes	No	NaN	NaN	0	NaN	0	0	19.0277	19.0277	66.6667	2	1	1	1	2.9	2.9	2.9	66.655	0	18.402	1322000	1	NaN	NaN	NaN	NaN	20.002	18.0535
glycosomal membrane protein	Tb927.11.11520	No	No	NaN	NaN	0	NaN	0	0	18.942	18.942	66.6667	2	3	3	3	10.1	10.1	10.1	24.027	0	29.859	1036600	4	NaN	NaN	NaN	18.595	NaN	19.289
Mitochondrial import inner membrane translocase subunit 11 (TIM11)	Tb927.5.3340	Yes	No	NaN	NaN	0	NaN	0	0	18.6053	18.6053	66.6667	2	1	1	1	12.6	12.6	12.6	11.094	0	6.9694	815760	2	NaN	NaN	NaN	18.2981	18.9125	NaN
Mitochondrial SSU ribosomal protein, putative	Tb927.9.11880	Yes	No	NaN	NaN	0	NaN	0	0	18.0356	17.8759	100	3	2	2	2	8.9	8.9	8.9	51.045	0	17.24	914880	2	NaN	NaN	NaN	17.2459	18.9852	17.8759
Mitochondrial SSU ribosomal protein, putative	Tb927.7.3050	Yes	No	NaN	NaN	0	NaN	0	0	17.7403	17.7403	66.6667	2	2	2	2	2.5	2.5	2.5	131.58	0	11.255	1138000	2	NaN	NaN	NaN	15.4193	20.0613	NaN
cytochrome oxidase subunit VII	Tb927.3.1410	Yes	No	NaN	NaN	0	NaN	0	0	17.6754	17.7088	100	3	1	1	1	4.8	4.8	4.8	19.264	0	20.712	713230	1	NaN	NaN	NaN	16.7482	18.5691	17.7088
